# Supplementary material for: Monitoring Pre- and Post-Operative Immune Alterations in Patients With Locoregional Colorectal Cancer Who Underwent Laparoscopy by Single-Cell Mass Cytometry
Source: Front Immunol. 2022 Feb 3;13:807539. doi: 10.3389/fimmu.2022.807539 (PMC8850468; doi:10.3389/fimmu.2022.807539)
Supplement: Supplementary file 1 [file DataSheet_1.zip]

Archive with 1 entries (1 files):
- Data_Sheet_1.pdf
